# Supplementary material for: Glucosinolates in Brassica Species: Biosynthesis, Regulation, and Molecular Breeding
Source: Int J Mol Sci. 2026 Apr 22;27(9):3725. doi: 10.3390/ijms27093725 (PMC13164505; doi:10.3390/ijms27093725)
Supplement: Supplementary file 1 [file ijms-27-03725-s001.zip › Supplementary Table.xlsx]

## Sheet: Table S1
Table S1. Glucosinolate composition and content in common Brassica vegetables
		Aliphatic glucosinolates(mg/g dw)										Aromatic glucosinolates(mg/g dw)		Indole glucosinolates(mg/g dw)
		1	2	3	4	5	6	7	8	9	10
		Glucoiberin	Progoitrin	Glucoraphanin	Sinigrin	Glucoalyssin	Gluconapin	Glucoiberverin	Glucobrassicanapin	Gluconapoleiferin	Glucoerucin	Gluconasturtiin		4-hydroxyglucobrassicin	Glucobrassicin	4-methoxyglucobrassicin	Neoglucobrassicin
Chinese cabbage	Brassica rapa var. pekinensis	/	0.3	0.1	<0.1	0.2	0.3	/	0.2	0.2	<0.1	0.7		0.1	0.5	0.5	0.2	leaves
Kale	Brassica oleracea var. acephala	1.9	0.9	0.3	1.3	/	<0.1	/	/	/	/	1.7		0.1	2.4	<0.1	0.2
Cabbage	Brassica oleracea var. capitata f. Oxheart	1.3	0.2	0.2	1.5	0.1	0.1	/	/	/	/	2.7		<0.1	1.4	0.2	0.1
Red cabbage	Brassica oleracea var. capitata f. rubra	0.5	1.1	0.7	1	<1.0	0.6	/	/	/	0.1	3.7		0.1	1	0.5	<0.1
White cabbage	Brassica oleracea var. capitata f. alba	2	0.2	0.1	1.4	/	/	/	/	/	/	4.7		/	0.7	0.1	/
Collards	Brassica oleracea var. sabellica	1	2.9	0.3	6.5	/	0.7	/	/	/	/	5.7		/	4.6	/	/
Mustard greens	Brassica juncea	/	/	/	16.6	/	0.2	/	/	/	/	6.7		/	0.2	/	/
Leaf rape	Brassica napus var. pabularia	/	2.2	/	/	0.4	1.1	/	3.2	/	/	7.7		/	0.4	/	/
Chinese kale	Brassica oleracea var. alboglabra	0.1	1.9	4	0.1	/	7.6	/	/	0.1	0.1	8.7		0.2	0.6	0.1	0.2
Turnip rape	Brassica napus	/	/	/	<0.1	/	4.8	/	/	/	/	9.7		/	0.1	/	/
Ethiopian mustard	Brassica carinata	/	/	/	4.1	/	0.1	/	/	0.2	/	10.7		/	/	<0.1	<0.1
Broccoli	Brassica oleracea var. italica	2	/	13	/	/	/	/	/	/	2.1	11.7		2.75	3.5	3.2	3.4	Sprouts
Turnip	Brassica rapa var. rapa	/	4.2	/	/	0.1	0.8	/	/	/	/	12.7		2.4	2.3	2.2	2.4
Rutabaga	Brassica napus var. rapifera	/	18.5	/	/	/	1.6	/	/	/	/	13.7		1.7	3	3.8	3.4
Chinese kale	Brassica oleracea var. alboglabra	1.1	20.3	0.9	8.4	/	30.9	/	/	0.2	0.3	14.7		0.3	0.8	2.4	0.1
Broccoli	Brassica oleracea var. italica	0.4	0.4	3.8	0.4	0.2	<0.1	/	<0.1	<0.1	<0.1	15.7		0.1	1.5	0.4	0.5	Florets/Buds
Brussels sprouts	Brassica oleracea var. gemmifera	0.8	1.3	0.3	3	0.2	0.9	/	/	/	/	16.7		0.2	5.1	0.3	0.1
Cauliflower	Brassica oleracea var. botrytis	0.6	0.4	0.2	0.4	/	/	<0.1	/	/	<0.1	17.7		0.1	1.7	0.2	0.3
Kohlrabi	Brassica oleracea var. gongylodes	0.1	/	0.1	/	0.1	/	0.2	/	/	0.7	18.7		/	0.8	/	0.1	Stem
Brassica nigra*	Brassica nigra (L.) W.D.J. Koch			29.3
Ethiopian mustard	Brassica carinata	/	/	/	2.8	/	0.4	/	/	/	/	19.7		0.1	0.2	0.1	0.1
Rutabaga	Brassica oleracea var. rapifera	/	1.9	0.2	/	0.1	/	/	0.1	0.2	/	20.7		0.1	0.3	0.1	0.3	Root
*：Data were obtained from references with unit conversion. Li, Y.; Yu, Y.; Xu, L.; Guo, E.; Zang, Y.; He, Y.; Zhu, Z. Transcriptome Profiling Reveals Candidate Key Genes Involved in Sinigrin Biosynthesis in Brassica nigra. Horticulturae 2021, 7, 173–198, doi:10.3390/horticulturae7070173.
All other data were obtained from: Bell, L.; Wagstaff, C. Enhancement Of Glucosinolate and Isothiocyanate Profiles in Brassicaceae Crops: Addressing Challenges in Breeding for Cultivation, Storage, and Consumer-Related Traits. J. Agric. Food Chem. 2017, 65, 9379–9403, doi:10.1021/acs.jafc.7b03628.

## Sheet: Table S2
Table S2. Transcription factor name and corresponding gene IDs for phylogenetic tree construction
	MYB28		MYB29		MYB34		MYB51		MYB122		MYC2	MYC3	MYC4	WRKY33
	Name	Gene ID	Name	Gene ID	Name	Gene ID	Name	Gene ID	Name	Gene ID	Gene ID	Gene ID	Gene ID	Gene ID	Reference genome	Abbreviation	species	Database
Arabidopsis thaliana	AtMYB28	AT5G61420	AtMYB29	AT5G07690	AtMYB34	AT5G60890	AtMYB51	AT1G18570	AtMYB122	AT1G74080	AT1G32640	AT5G46760	AT4G17880	AT2G38470	Braju_tum_V1.5	Bju	Brassica juncea	BRAD
	BjuMYB28-1	BjuA002140	BjuMYB29-1	BjuA009079	BjuMYB34-1	BjuA001524	BjuMYB51-1	BjuA030460	BjuMYB122-1	BjuA005540	AtMYC2	AtMYC3	AtMYC4	AtWRKY33	Brana_ZS_V2.0	Bna	Brassica napus	BRAD
	BjuMYB28-2	BjuA032531	BjuMYB29-2	BjuA039562	BjuMYB34-2	BjuA001572	BjuMYB51-2	BjuA044310	BjuMYB122-2	BjuA043503	BjuA004995	BjuA033852	BjuA003915	BjuA010405	Brani_Ni100_V2	Bni	Brassica nigra	BRAD
	BjuMYB28-3	BjuA042263	BjuMYB29-3	BjuB040923	BjuMYB34-3	BjuA042229	BjuMYB51-3	BjuB029285	BjuMYB122-3	BjuB010312	BjuA013615	BjuB027872	BjuA040691	BjuA042898	Braol_JZS_V2.0	Bol	Brassica oleracea	BRAD
	BjuMYB28-4	BjuB030478	BjuMYB29-4	BjuB044291	BjuMYB34-4	BjuA045605	BjuMYB51-4	BjuB043386	BjuMYB122-4	BjuB030170	BjuA015755	BjuB036713	BjuB035217	BjuB016440	Brara_Z1_V2	Bra	Brassica rapa	BRAD
	BjuMYB28-5	BjuB037799	BnaMYB29-1	BnA03g0093210.1	BjuMYB34-5	BjuB027200	BnaMYB51-1	BnA06g0237500.1	BnaMYB122-1	BnA02g0070630.1	BjuA017574	BjuO002347	BnA09g0362160.1	BjuB020186	Braca_zd1_V1.0	Bca	Brassica carinata	BRAD
	BjuMYB28-6	BjuB039681	BnaMYB29-2	BnA10g0419330.1	BjuMYB34-6	BjuB037750	BnaMYB51-2	BnA08g0329160.1	BnaMYB122-2	BnA07g0298040.1	BjuA043021	BnA03g0146350.1	BnC01g0435170.1	BjuB026916
	BnaMYB28-1	BnA01g0032350.1	BnaMYB29-3	BnA10g0419340.1	BjuMYB34-7	BjuB039704	BnaMYB51-3	BnA09g0382840.1	BnaMYB122-3	BnA07g0298430.1	BjuB012921	BnA06g0266000.1	BniB05g018490.2N.1	BnA03g0111160.1
	BnaMYB28-2	BnA03g0139980.1	BnaMYB29-4	BnC03g0538140.1	BnaMYB34-1	BnA02g0086460.1	BnaMYB51-4	BnC05g0703010.1	BnaMYB122-4	BnC02g0497810.1	BjuB013324	BnA09g0359860.1	BolC01g011310.2J.m1	BnA04g0181090.1
	BnaMYB28-3	BnC07g0816690.1	BnaMYB29-5	BnC09g0933520.1	BnaMYB34-2	BnA08g0327310.1	BnaMYB51-5	BnUnng1006980.1	BnaMYB122-5	BnC06g0770920.1	BjuB016799	BnC07g0799420.1	A01p09850.2_BraZ1	BnA05g0193190.1
	BnaMYB28-4	BnUnng0975980.1	BniMYB29-1	BniB02g053290.2N.1	BnaMYB34-3	BnA09g0340110.1	BnaMYB51-6	BnUnng1013310.1	BniMYB122-1	BniB03g052520.2N.1	BjuB027864	BnC09g0905380.1	BcaB08g35615	BnC03g0561760.1
	BnaMYB28-5	BnUnng0990270.1	BniMYB29-2	BniB08g003370.2N.1	BnaMYB34-4	BnC03g0607830.1	BniMYB51-1	BniB03g007660.2N.1	BniMYB122-2	BniB05g070970.2N.1	BjuB027866	BniB02g063410.2N.1	BcaC09g51591	BnC04g0677390.1
	BnaMYB28-6	QKZ93286.1	BolMYB29-1	BolC03g003550.2J.m1	BnaMYB34-5	BnUnng0991280.1	BniMYB51-2	BniB03g028100.2N.1	BolMYB122-1	BolC02g030750.2J.m1	BjuB030870	BniB04g015560.2N.1	BcaNung00047	BnC07g0810430.1
	BniMYB28-1	BniB02g075850.2N.1	BolMYB29-2	BolC09g064700.2J.m1	BnaMYB34-6	BnUnng1004970.1	BniMYB51-3	BniB04g033080.2N.1	BolMYB122-2	BolC06g045510.2J.m1	BjuB032919	BolC07g029330.2J.m1		BnC07g0810440.1
	BniMYB28-2	BniB04g002670.2N.1	BraMYB29-1	A03p03380.2_BraZ1	BniMYB34-1	BniB02g076220.2N.1	BolMYB51-1	BolC05g016180.2J.m1	BraMYB122-1	A02p24670.2_BraZ1	BjuB032920	BolC09g026200.2J.m1		BnUnng1017900.1
	BniMYB28-3	BniB07g041200.2N.1	BraMYB29-2	A10p30470.2_BraZ1	BniMYB34-2	BniB04g003010.2N.1	BolMYB51-2	BolC08g027110.2J.m1	BraMYB122-2	A07p42090.2_BraZ1	BjuO001369	A06p53560.2_BraZ1		BniB01g006510.2N.1
	BolMYB28-1	BolC02g060440.2J.m1	BcaMYB29-1	BcaB01g06059	BniMYB34-3	BniB07g040970.2N.1	BolMYB51-3	BolC08g050780.2J.m1	BcaMYB122-1	BcaB05g24827	BjuO001663	A09p24400.2_BraZ1		BniB06g005980.2N.1
	BolMYB28-2	BolC05g008230.2J.m1	BcaMYB29-2	BcaC06g32413	BolMYB34-1	BolC02g060010.2J.m1	BolMYB51-4	BolC08g050800.2J.m1	BcaMYB122-2	BcaC03g15479	BjuO002116	BcaB07g30822		BniB08g024560.2N.1
	BolMYB28-3	BolC07g043460.2J.m1	BcaMYB29-3	BcaC06g32498	BolMYB34-2	BolC02g060030.2J.m1	BolMYB51-5	BolC08g050820.2J.m1	BcaMYB122-3	BcaC08g46807	BjuO005572	BcaC04g21685		BolC03g023070.2J.m1
	BolMYB28-4	BolC09g007690.2J.m1			BolMYB34-3	BolC07g043000.2J.m1	BraMYB51-1	A06p15350.2_BraZ1	BcaMYB122-4	BcaC08g46839	BnA01g0022460.1	BcaC06g31449		BolC04g009400.2J.m1
	BraMYB28-1	A02p49860.2_BraZ1			BolMYB34-4	BolC09g007420.2J.m1	BraMYB51-2	A08p33000.2_BraZ1			BnA03g0143020.1	BcaC06g34350		BolC04g063090.2J.m1
	BraMYB28-2	A03p47580.2_BraZ1			BraMYB34-1	A02p49460.2_BraZ1	BraMYB51-3	A09p72440.2_BraZ1			BnA04g0185300.1			BolC07g038800.2J.m1
	BraMYB28-3	A09p07650.2_BraZ1			BraMYB34-2	A02p49470.2_BraZ1	BcaMYB51-1	BcaB03g12988			BnA05g0187030.1			BolC07g038820.2J.m1
	BraMYB28-4	XP_009136470.1			BraMYB34-3	A03p47110.2_BraZ1	BcaMYB51-2	BcaB03g14496			BnA10g0398490.1			BolC07g038830.2J.m1
	BcaMYB28-1	BcaB07g29824			BraMYB34-4	A09p07410.2_BraZ1	BcaMYB51-3	BcaB07g31872			BnC01g0448620.1			BolC07g038860.2J.m1
	BcaMYB28-2	BcaC03g18093			BcaMYB34-1	BcaB04g19895	BcaMYB51-4	BcaC05g25752			BnC04g0620170.1			BolC07g038870.2J.m1
	BcaMYB28-3	BcaC04g23448			BcaMYB34-2	BcaB07g29876	BcaMYB51-5	BcaC07g38919			BnC04g0661790.1			A03p21120.2_BraZ1
	BcaMYB28-4	BcaC06g33145			BcaMYB34-3	BcaC03g18053	BcaMYB51-6	BcaC07g41317			BnC05g0685470.1			A04p30540.2_BraZ1
	BcaMYB28-5	BcaC06g33243			BcaMYB34-4	BcaC03g18056	BcaMYB51-7	BcaC07g41319			BnC06g0737780.1			A05p07650.2_BraZ1
	BcaMYB28-6	BcaNung01435			BcaMYB34-5	BcaC04g23475					BnC07g0804200.1			BcaB01g03682
					BcaMYB34-6	BcaC06g33203					BnC07g0819140.1			BcaB02g09174
					BcaMYB34-7	BcaNung02609					BnUnng0988210.1			BcaB06g29054
											BnUnng1011260.1			BcaC01g05536
											BniB01g000940.2N.1			BcaC02g07464
											BniB02g073310.2N.1			BcaC02g11999
											BniB03g016310.2N.1			BcaNung02097
											BniB03g035750.2N.1
											BniB03g037200.2N.1
											BniB04g015470.2N.1
											BniB04g049150.2N.1
											BniB05g019950.2N.1
											BniB08g030240.2N.1
											BniS02554g010.2N.1
											BolC01g025080.2J.m1
											BolC04g002090.2J.m1
											BolC04g068010.2J.m1
											BolC05g000640.2J.m1
											BolC05g037770.2J.m1
											BolC07g046220.2J.m1
											BolC08g011240.2J.m1
											A01p21370.2_BraZ1
											A03p50200.2_BraZ1
											A04p35720.2_BraZ1
											A05p01360.2_BraZ1
											A05p30050.2_BraZ1
											A10p00650.2_BraZ1
											BcaB01g03210
											BcaB03g12193
											BcaB03g13569
											BcaB03g13718
											BcaB07g32956
											BcaC02g07035
											BcaC05g27836
											BcaC07g37596
											BcaC09g50342
											BcaNung00198
											BcaNung06885

## Sheet: Table S3
Table S3. Glucosinolate biosynthesis-related transcription factor expression data.
Species	MYB_Type	Gene ID	Root	Stem	Leaf	Flower	Seed	Data Sources
B.ol	MYB28	Bol017019	0	30.611	7.67	0.717		BRAD
B.ol	MYB28	Bol036286	9.292	141.017	33.699	283.771		BRAD
B.ol	MYB28	Bol036743	0	0.553	1.096	0		BRAD
B.ol	MYB29	Bol008849	0	0	2.184	0		BRAD
B.ol	MYB29	Bol043899	2.94	1.455	0	2.2		BRAD
B.ol	MYB34	Bol017062	1.477	1.676	15.474	16.776		BRAD
B.ol	MYB34	Bol036262	4.86	4.542	0	2.078		BRAD
B.ol	MYB51	Bol013207	34.039	0.256	1.097	0.332		BRAD
B.ol	MYB51	Bol030761	0.623	0	0	0.304		BRAD
B.ol	MYB122	Bol026204	33.199	0.162	0.192	0.42		BRAD
B.ra	MYB28-1	Bra012961	0	27	15	45	1	Kim_2013
B.ra	MYB28-2	Bra035929	0	550	40	1	0	Kim_2013
B.ra	MYB28-3	Bra029311	4	43	2	15	2	Kim_2013
B.ra	MYB29	Bra005949	10	90	10	2	1	Kim_2013
B.ra	MYB34-1	Bra013000	1	0.2	0.1	0.4	1	Kim_2013
B.ra	MYB34-2	Bra035954	0	0	0.1	0	1	Kim_2013
B.ra	MYB34-3	Bra029350	0.25	0	1	0	1	Kim_2013
B.ra	MYB34-4	Bra029349	9	0	3	0	1.5	Kim_2013
B.ra	MYB51-1	Bra025666	0.05	0	0.3	0	1	Kim_2013
B.ra	MYB51-2	Bra031035	0	0	0	0	1	Kim_2013
B.ra	MYB51-3	Bra016553	0.05	0	0.15	0	1	Kim_2013
B.ra	MYB122-1	Bra015939	1	0.1	0.9	0.15	1	Kim_2013
B.ra	MYB122-2	Bra008131	1.2	0.1	1.8	0.15	1	Kim_2013
B.ju	MYB28	BjuVA03G46500	2.549	26.722	5.618	0.378	0.042	BjuIR
B.ju	MYB28	BjuVB02G62200	0.062	5.589	4.546	0.007	0.001	BjuIR
B.ju	MYB28	BjuVA02G46870	31.188	8.612	13.081	3.007	0.102	BjuIR
B.ju	MYB28	BjuVB04G02480	23.424	19.58	30.118	1.588	0.129	BjuIR
B.ju	MYB28	BjuVA09G07110	22.201	12.685	19.151	3.741	0.313	BjuIR
B.ju	MYB28	BjuVB07G18980	1.364	3.586	8.002	5.306	0.021	BjuIR
B.ju	MYB29	BjuVA03G03090	26.232	9.921	2.137	0	0	BjuIR
B.ju	MYB29	BjuVB08G01780	19.769	19.324	12.371	0.275	0.1	BjuIR
B.ju	MYB29	BjuVA10G29940	0.115	2.477	0.67	0	0.001	BjuIR
B.ju	MYB29	BjuVB02G41210	0.336	2.545	0.406	0.02	0.003	BjuIR
B.ju	MYB34	BjuVA03G46050	5.02	6.773	0.537	0.242	0.071	BjuIR
B.ju	MYB34	BjuVB02G62590	3.493	1.745	0.182	0.761	0.014	BjuIR
B.ju	MYB34	BjuVA09G06870	1.902	0.032	0.024	0.034	0.008	BjuIR
B.ju	MYB34	BjuVB07G19270	6.028	0.549	0.06	0	0.035	BjuIR
B.ju	MYB34	BjuVA02G46480	0.261	0.2	2.106	0.088	0.062	BjuIR
B.ju	MYB34	BjuVB04G02790	0.237	0.003	0.193	0.06	0.009	BjuIR
B.ju	MYB51	BjuVA06G14100	2.981	0.002	0.234	0.092	0	BjuIR
B.ju	MYB51	BjuVB04G30350	2.245	0.049	0.761	0.211	0.207	BjuIR
B.ju	MYB51	BjuVA08G30790	13.156	1.309	7.401	1.407	0.892	BjuIR
B.ju	MYB51	BjuVB03G07340	6.243	0.77	5.121	2.358	0.16	BjuIR
B.ju	MYB51	BjuVA09G59690	7.6	0.104	0.531	0.059	0	BjuIR
B.ju	MYB51	BjuVB03G26160	10.535	0.034	1.146	0.157	0.001	BjuIR
B.ju	MYB122	BjuVA07G40010	3.198	1.021	0.077	0.202	0.08	BjuIR
B.ju	MYB122	BjuVB03G46700	2.337	0.002	0.136	1.717	0.007	BjuIR
B.ju	MYB122	BjuVA02G24030	0.781	0.047	0.682	0.818	0.008	BjuIR
B.ju	MYB122	BjuVB05G56420	0.302	0.032	0.559	0.426	0.004	BjuIR
B.na	MYB28	BnaA02G0394700ZS	0.165	4.684	3.301	0.69	0	BnIR
B.na	MYB28	BnaA03G0408700ZS	0	5.799	2.008	0.249	0	BnIR
B.na	MYB28	BnaC02G0527500ZS	0.062	40.49	16.063	2.573	0	BnIR
B.na	MYB28	BnaC07G0381200ZS	0	12.942	9.502	0.096	0	BnIR
B.na	MYB28	BnaC09G0066440ZS	1.113	18.146	4.69	5.119	11.316	BnIR
B.na	MYB28	BnaC09G0066480ZS	1.283	26.931	5.775	8.871	14.523	BnIR
B.na	MYB29	BnaA03G0028700ZS	32.155	0.647	1.587	0.365	0	BnIR
B.na	MYB29	BnaA10G0264000ZS	0.26	1.771	0.3	0	0	BnIR
B.na	MYB29	BnaC03G0035500ZS	34.77	0.035	0.023	0.519	0	BnIR
B.na	MYB29	BnaC09G0578500ZS	1.976	0	0.022	0.044	0	BnIR
B.na	MYB34	BnaA02G0391300ZS	0.068	0	0	0	0.053	BnIR
B.na	MYB34	BnaA03G0404300ZS	7.206	0.082	0.057	0	0.047	BnIR
B.na	MYB34	BnaA09G0073800ZS	7.036	0.025	0	0.523	0	BnIR
B.na	MYB34	BnaC02G0523100ZS	1.065	1.112	0.616	0.349	1.297	BnIR
B.na	MYB34	BnaC02G0523300ZS	0.42	1.098	0	0.134	0	BnIR
B.na	MYB34	BnaC07G0376700ZS	1.068	2.207	0	6.087	0.178	BnIR
B.na	MYB34	BnaC09G0064100ZS	1.87	0.027	0	0	0	BnIR
B.na	MYB51	BnaA06G0127950ZS	4.446	0.095	0	0.007	0	BnIR
B.na	MYB51	BnaA08G0256450ZS	47.361	5.058	9.101	0.954	1.331	BnIR
B.na	MYB51	BnaA09G0613050ZS	12.118	0.744	0.1	0.062	0	BnIR
B.na	MYB51	BnaC05G0156000ZS	10.838	0.585	1.142	0.031	0.023	BnIR
B.na	MYB51	BnaC08G0246750ZS	11.635	2.981	3.518	1.096	0.431	BnIR
B.na	MYB51	BnaC08G0468450ZS	2.284	0.069	0.076	0	0	BnIR
B.na	MYB122	BnaA07G0343720ZS	16.829	0.592	0.117	0.71	5.179	BnIR
B.na	MYB122	BnaC02G0280400ZS	11.936	0.149	0.95	0.251	0	BnIR
B.na	MYB122	BnaC06G0404100ZS	5.856	0.836	0.02	0.281	1.328	BnIR
B.na	MYB122	BnaC06G0404200ZS	4.329	0.598	0	0.028	0.571	BnIR
Kim_2013:Kim, Y.; Li, X.; Kim, S.-J.; Kim, H.; Lee, J.; Kim, H.; Park, S. MYB Transcription Factors Regulate Glucosinolate Biosynthesis in Different Organs of Chinese Cabbage (Brassica rapa ssp. pekinensis). Molecules 2013, 18, 8682–8695, doi:10.3390/molecules18078682

## Sheet: Table S4
Table S4. QTL co-localization data of MYB transcription factors related to glucosinolate biosynthesis
QTL interval	chromosome	Start	end	reference
	A02	31748776	31921245	Kittipol_2019
	A09	4142375	4629510	Kittipol_2020
	C02	59959007	60076929	Kittipol_2021
	C07	45128346	45437333	Kittipol_2022
	C09	4722677	4890259	Kittipol_2023
	C02	60029517	60043157	Liu_2020
	A09	16937403	22194489	Yang_2021
	C02	60028992	60054186	Zhou_2023
qGNA.C3-1	C03	3699630	4519293	Shen_2025
qPRO.C3–1	C03	4447823	5460260	Shen_2025
qGG.C3–1	C03	4671265	5440842	Shen_2025
qGG.C9–1	C09	911678	1740027	Shen_2025
qPGG.C9–1	C09	1414504	1839093	Shen_2025
qPG.C3–1	C03	4335203	5470066	Shen_2025
qGSL.A02.1	A02	281561	307013	Tan_2022
qGSL.A02.2	A02	31946682	32208325	Tan_2022
qGSL.A08.1	A08	16499187	16545224	Tan_2022
qGSL.A09.1	A09	3715793	3757559	Tan_2022
qGSL.A09.2	A09	4158592	4207492	Tan_2022
qGSL.A09.3	A09	4516428	4547983	Tan_2022
qGSL.A09.4	A09	4882622	4931648	Tan_2022
qGSL.C02.1	C02	44749293	44781412	Tan_2022
qGSL.C03.1	C03	67464794	67492446	Tan_2022
qGSL.C07.1	C07	1137097	1181835	Tan_2022
qGSL.C07.2	C07	45385914	45443297	Tan_2022
qGSL.C08.1	C08	40446556	40495105	Tan_2022
qGSL.C09.1	C09	4765035	4796730	Tan_2022
qGSL.C09.2	C09	4976600	5012347	Tan_2022
qGSL.C09.3	C09	5641697	5673987	Tan_2022
cqSGC-A9-1	A09	1605236	1658232	Chao_2022
cqSGC-A9-1	A09	1605236	1658232	Wang_2018
cqSGC-A9-4	A09	1605236	1658232	Chao_2022
cqSGC-A9-4	A09	3484643	3521843	Qu_2015_
cqSGC-A9-4	A09	1605236	1658232	Feng_2012
cqSGC-A9-5	A09	3807500	3861739	Chao_2022
cqSGC-A9-5	A09	3807500	3861739	Wei_2018_
cqSGC-A9-5	A09	3807500	3861739	Wang_2018
cqSGC-A9-5	A09	3807500	3861739	Li_2014_
cqSGC-A9-5	A09	3807500	3861739	Howell_2003
cqSGC-A9-5	A09	3807500	3861739	Harper_2012
cqSGC-A9-5	A09	3807500	3861739	Lu_2014
cqSGC-A9-5	A09	3832197	3852198	Qu_2015_
cqSGC-A9-5	A09	3807500	3861739	Feng_2012
cqSGC-A9-6	A09	6162620	6226603	Chao_2022
cqSGC-A9-6	A09	5733185	5772550	Wang_2018
cqSGC-C2-5	C02	58890128	58933512	Chao_2022
cqSGC-C2-5	C02	34137178	34207133	Feng_2012
cqSGC-C2-5	C02	52340315	52380620	Wang_2018
cqSGC-C2-5	C02	54498589	54560326	Wang_2018
cqSGC-C2-5	C02	57841421	57894319	Wang_2018
cqSGC-C2-6	C02	59343652	59402259	Chao_2022
cqSGC-C2-6	C02	59826820	59874375	Wang_2018
cqSGC-C2-6	C02	59826820	59874375	Li_2014_
cqSGC-C2-6	C02	59826820	59874375	Howell_2003
cqSGC-C2-6	C02	59826820	59874375	Harper_2012
cqSGC-C2-6	C02	59826820	59874375	Lu_2014
cqSGC-C2-6	C02	60522821	60548159	Wei_2018_
cqSGC-C2-7	C02	60802263	60842405	Chao_2022
cqSGC-C2-7	C02	60880405	60911466	Feng_2012
cqSGC-C2-8	C02	61123097	61194309	Chao_2022
cqSGC-C2-8	C02	61123097	61194309	Feng_2012
cqSGC-C2-9	C02	61547226	61584909	Chao_2022
cqSGC-C2-9	C02	61547226	61584909	Feng_2012
cqSGC-C7-3	C7	45122160	45152459	Chao_2022
cqSGC-C7-3	C7	45567602	45658356	Feng_2012
cqSGC-C7-3	C7	44523731	44589442	Li_2014_
cqSGC-C7-3	C7	44523731	44589442	Lu_2014
cqSGC-C9-4	C09	4588081	4671359	Chao_2018
cqSGC-C9-4	C09	4588081	4671359	Chao_2022
cqSGC-C9-4	C09	12431416	12517651	Feng_2012
cqSGC-C9-4	C09	4588081	4671359	Wang_2018
cqSGC-C9-4	C09	4588081	4671359	Harper_2012
cqSGC-C9-4	C09	4588081	4671359	Qu_2015_
cqSGC-C9-4	C09	4588081	4671359	Li_2014_
cqSGC-C9-4	C09	4588081	4671359	Lu_2014
cqSGC-C9-4	C09	4936930	4955718	Wei_2018_
cqSGC-C9-5	C09	5674909	5710954	Chao_2022
cqSGC-C9-6	C09	6962307	7002739	Chao_2022
cqSGC-C9-8	C09	9868038	9905359	Chao_2022
